# Supplementary material for: Contamination Characteristics of 21 PFAS in Shellfish and Crustaceans of Zhejiang Province and Exposure Risk Assessment for Adult Dietary Consumers
Source: Mar Drugs. 2025 Sep 15;23(9):359. doi: 10.3390/md23090359 (PMC12471464; doi:10.3390/md23090359)
Supplement: Supplementary file 1 [file marinedrugs-23-00359-s001.zip]

Archive with 1 entries (1 files):
- marinedrugs-3870999-supplementary.pdf
